# Supplementary material for: The Effect of Providing Staff Training and Enhanced Support to Care Homes on Care Processes, Safety Climate and Avoidable Harms: Evaluation of a Care Home Quality Improvement Programme in England
Source: Int J Environ Res Public Health. 2021 Jul 16;18(14):7581. doi: 10.3390/ijerph18147581 (PMC8307011; doi:10.3390/ijerph18147581)
Supplement: Supplementary file 1 [file ijerph-18-07581-s001.zip]

Archive with 1 entries (1 files):
- ijerph-1284755-supplementary.pdf
